# Supplementary material for: Booster vaccination against tetanus and diphtheria: insufficient protection against diphtheria in young and elderly adults
Source: Immun Ageing. 2016 Sep 5;13(1):26. doi: 10.1186/s12979-016-0081-0 (PMC5011835; doi:10.1186/s12979-016-0081-0)
Supplement: Additional file 1: Table S1. — Complete raw data. (XLSX 30 kb) [file 12979_2016_81_MOESM1_ESM.xlsx]

## Sheet: ABtiter&vacc.history
	time point = 2010										time point = 2015
	code	agegroup	abtet0_10	abtet28_10	abdip0_10	abdip28_10	time since last tetanus vaccination [years]	time since last diphtheria vaccination [years]			Code	agegroup	abtet_2015	abdip_2015
	TET-1001	1	7.19	7.53	0.1	0.64	11	11			Tet-1001	1	1.86291	0.326658
	TET-1002	1	1.04	9.48	0.04	1	12	12			Tet-1003	1	0.6395	0.112271
	TET-1003	1	1.16	1.79	0.07	0.49	13	13			Tet-1005	1	0.864431	0.0398873
	TET-1004	1	0.96	6.93	0.05	0.47	13	13			Tet-1006	1	2.2294	0.346792
	TET-1005	1	0.76	7.51	0.01	0.22	11	17			Tet-1008	1	1.60229	0.087857
	TET-1006	1	9.9	13.33	0.33	3.09	10	10			Tet-1010	1	0.936392	0.305351
	TET-1007	1	1.33	9.94	0.22	2.46	15	15			Tet-1013	1	1.83484	0.0511148
	TET-1008	1	1.55	2.72	0.03	0.26	10	34			Tet-1017	1	2.50715	1.04007
	TET-1009	1	0.45	10.23	0.38	0.61	16	16			Tet-1026	1	1.95101	0.941024
	TET-1010	1	1.2	19.39	0.13	0.33	16	36			Tet-1028	1	1.35369	0.350769
	TET-1012	1	0.65	2.4	0.13	0.19	11	22			Tet-1030	1	0.864157	1.65591
	TET-1013	1	0.39	12.63	0.03	0.14	16	16			Tet-1033	1	1.19312	0.0208386
	TET-1015	1	0.62	3.17	0.09	0.33	20	20			Tet-1036	1	2.599	0.936
	TET-1016	1	0.53	6.24	0.02	0.12	12	12			Tet-1038	1	1.913	0.927
	TET-1017	1	1.11	9.34	0.86	4	15	15			Tet-1045	1	1.6623	0.22382
	TET-1019	1	0.73	1.95	0.69	0.72	12	12			Tet-1048	1	8.30145	1.46198
	TET-1020	1	0.96	4.79	0.18	0.5	11	11			Tet-1050	1	1.255	0.238
	TET-1021	1	0.54	4.06	0.13	1.14	13	13			Tet-2006	2	1.83417	0.0978671
	TET-1022	1	1.45	11.45	0.03	0.32	13	13			Tet-2011	2	6.90466	0.146325
	TET-1023	1	0.49	7.57	0.33	0.97	11	11			Tet-2012	2	1.33292	0.0757607
	TET-1024	1	1.02	5.02	0.03	0.14	11	11			Tet-2015	2	1.50371	0.536097
	TET-1025	1	1.9	5.2	0.75	0.87	14	14			Tet-2022	2	0.541104	0.0450548
	TET-1026	1	0.6	6.51	1	3.19	10	10			Tet-2023	2	0.964615	0.0963028
	TET-1027	1	2.07	2	0.02	0.04	20	20			Tet-2025	2	1.62425	0.154733
	TET-1028	1	0.45	8.8	0.05	2.19	12	12			Tet-2026	2	0.127756	0.16978
	TET-1030	1	0.9	4.57	0.2	0.87	13	13			Tet-2028	2	0.770033	0.0463739
	TET-1031	1	2.1	5.1	0.36	1.76	12	12			Tet-2032	2	3.363	1.13178
	TET-1032	1	0.39	6.4	0.02	0.14	10	10			Tet-2033	2	2.04875	0.136998
	TET-1033	1	1.45	5.92	0.01	0.03	17	17			Tet-2034	2	0.337536	0.159972
	TET-1034	1	0.12	21.12	0.02	0.18	11	11			Tet-2037	2	1.16224	0.0486977
	TET-1035	1	0.99	4.27	0.06	0.21	22	32			Tet-2038	2	4.66169	0.691158
	TET-1036	1	2.39	3.76	0.31	0.61	29	31			Tet-2047	2	1.7338	0.092694
	TET-1037	1	0.23	6.3	0.02	0.03	14	14			Tet-2048	2	1.10059	0.0645326
	TET-1038	1	0.56	6.58	0.05	1.98	29	29			Tet-2063	2	1.59246	0.0622702
	TET-1039	1	2.24	5.83	0.26	1.02	13	13			Tet-2064	2	0.802081	0.213281
	TET-1040	1	0.39	14.27	0.07	2.92	11	11			Tet-2079	2	1.44403	0.124747
	TET-1042	1	1.97	5.84	0.14	1.14	13	13			Tet-2081	2	4.25063	0.0929895
	TET-1043	1	0.71	9.73	0.41	2.23	15	15			Tet-2087	2	1.90639	0.0847719
	TET-1044	1	1.12	5.22	0.07	0.45	11	11			Tet-2088	2	0.945763	0.0518817
	TET-1045	1	2.5	5.81	0.23	1.97	12	12			Tet-2090	2	2.94091	0.0728538
	TET-1046	1	0.75	15.58	0.08	1.47	11	11			Tet-2101	2	1.48433	1.80143
	TET-1047	1	5.18	38.05	0.21	1.97	12	12			Tet-2102	2	2.54143	0.0794443
	TET-1048	1	28.99	10.61	0.92	1.49	11	11			Tet-2104	2	0.648825	0.174484
	TET-1050	1	0.61	5.55	0.02	0.19	17	17			Tet-2110	2	0.170783	0.017643
	TET-1051	1	0.52	6.99	0.08	0.88	14	14
	TET-1052	1	3.27	6.09	0.29	0.34	11	11
	TET-2001	2	3.597	7.88	0.113	1.199	5	5
	TET-2002	2	1.279	2.491	0.021	0.458	5	5
	TET-2003	2	3.305	21.905	0.228	0.936	5	5
	TET-2004	2	2.141	4.093	0.747	0.993	5	5
	TET-2005	2	2.764	11.996	0.061	0.63	5	5
	TET-2006	2	1.618	3.217	0.143	0.271	5	5
	TET-2007	2	5.723	7.793	0.332	0.547	5	5
	TET-2008	2	0.56	5.3	0.242	5.523	5	5
	TET-2011	2	12.565	14.956	0.24	0.482	5	5
	TET-2012	2	3.158	11.932	0.04	0.519	5	5
	TET-2013	2	1.256	4.159	0.121	0.531	5	5
	TET-2015	2	0.336	12.513	0.902	2.2	5	5
	TET-2016	2	9.621		0.872		5	5
	TET-2017	2	0.802	16.457	0.083	3.631	5	5
	TET-2018	2	3.1	4.746	0.593	1.803	5	5
	TET-2019	2	0.972	43.393	0.021	2.98	5	5
	TET-2021	2	1.358	10.952	0.014	0.115	5	5
	TET-2022	2	0.139	13.586	0.015	0.395	5	5
	TET-2023	2	2.742	7.018	0.041	0.221	5	5
	TET-2024	2	1.605	6.613	0.123	0.609	5	5
	TET-2025	2	2.426	5.653	0.185	1.533	5	5
	TET-2026	2	0.089	7.567	0.445	0.658	5	5
	TET-2027	2	2.467	13.101	0.076	1.874	5	5
	TET-2028	2	1.092	7.387	0.022	0.122	5	5
	TET-2029	2	0.514	4.745	0.128	0.629	5	5
	TET-2030	2	0.054	6.217	0.173	0.454	5	5
	TET-2032	2	4.685	3.787	0.518	1.379	5	5
	TET-2033	2	2.657	10.009	0.113	3.599	5	5
	TET-2034	2	0.074	5.546	0.101	0.594	5	5
	TET-2035	2	1.431	6.181	0.256	2.559	5	5
	TET-2037	2	1.979	8.773	0.025	0.311	5	5
	TET-2038	2	2.694	7.526	1.797	5.122	5	5
	TET-2039	2	1.816	14.883	0.236	0.905	5	5
	TET-2042	2	0.013	4.347	0.108	4.152	5	5
	TET-2043	2	4.634	10.525	0.242	0.639	5	5
	TET-2044	2	7.709	14.46	0.497	0.813	5	5
	TET-2047	2	1.978	11.004	0.024	0.377	5	5
	TET-2048	2	2.721	7.071	0.086	0.268	5	5
	TET-2049	2	0.344	11.438	0.028	0.315	5	5
	TET-2050	2	8.143	7.492	0.249	1.613	5	5
	TET-2051	2	38.762		0.028		5	5
	TET-2052	2	1.297	8.754	0.04	0.223	5	5
	TET-2053	2	4.747	4.15	0.179	1.466	5	5
	TET-2055	2	4.461	6.068	0.062	0.2	5	5
	TET-2056	2	3.207	4.318	0.651	1.561	5	5
	TET-2057	2	2.857	11.693	1.388	5.819	5	5
	TET-2058	2	0.858	2.114	0.872	1.168	5	5
	TET-2059	2	1.612	2.879	0.23	0.282	5	5
	TET-2060	2	0.05	3.474	0.029	0.296	5	5
	TET-2062	2	0.609	1.634	0.943	2.776	5	5
	TET-2063	2	6.106	3.972	0.044	0.29	5	5
	TET-2064	2	1.098	2.11	0.149	1.328	5	5
	TET-2065	2	0.095	2.195	0.04	0.127	5	5
	TET-2066	2	0.291	1.545	0.061	0.404	5	5
	TET-2067	2	0.275	2.216	0.066	0.829	5	5
	TET-2068	2	3.313	7.472	0.963	3.389	5	5
	TET-2069	2	1.27	13.476	0.031	0.145	5	5
	TET-2070	2	1.943	12.647	0.121	0.88	5	5
	TET-2071	2	3.321	17.755	0.042	1.233	5	5
	TET-2073	2	2.037	29.856	0.003	0.286	5	5
	TET-2074	2	2.372	14.183	1.022	1.839	5	5
	TET-2075	2	0.369	45.02	0.156	1.762	5	5
	TET-2076	2	0.528	7.414	0.271	1.391	5	5
	TET-2079	2	4.698	10.002	0.127	0.371	5	5
	TET-2080	2	1.104	4.999	0.14	1.142	5	5
	TET-2081	2	6.327	13.438	0.075	0.173	5	5
	TET-2082	2	0.002	1.879	0.001	0.014	5	5
	TET-2084	2	0.129	14.55	0.423	6.303	5	5
	TET-2085	2	4.551	24.131	0.482	3.097	5	5
	TET-2086	2	17.935	46.677	0.163	0.947	5	5
	TET-2087	2	3.048	4.69	0.084	0.421	5	5
	TET-2088	2	1.278	13.087	0.023	0.053	5	5
	TET-2090	2	2.367	40.193	0.031	0.304	5	5
	TET-2091	2	2.019	5.682	0.831	1.606	5	5
	TET-2092	2	0.322	3.211	0.282	3.5	5	5
	TET-2093	2	1.265	6.158	0.068	0.216	5	5
	TET-2094	2	0.758	4.726	0.099	0.229	5	5
	TET-2095	2	1.191	7.203	0.074	0.297	5	5
	TET-2096	2	1.15	3.766	0.018	0.133	5	5
	TET-2099	2	1.012	2.829	0.017	0.041	5	5
	TET-2101	2	2.46	2.669	1.595	3.634	5	5
	TET-2102	2	2.301	2.594	0.048	0.426	5	5
	TET-2103	2	2.34	8.974	0.001	0.007	5	5
	TET-2104	2	0.754	1.55	0.242	0.23	5	5
	TET-2105	2	2.407	14.419	0.039	0.678	5	5
	TET-2106	2	1.791	12.828	0.038	0.2	5	5
	TET-2110	2	0.022	2.065	0.002	0.058	5	5
		1=young
		2-old

## Sheet: neutralizing dilution factor
	neutralizing dilution factor
	d0_2010	d28_2010	d0_2015
Tet-1001	300	1200	300
Tet-1003	100	1600	150
Tet-1005	20	500	40
Tet-1006	500	4800	600
Tet-1008	0	1200	150
Tet-1010	100	600	150
Tet-1013	0	100	20
Tet-1017	1200	4000	1600
Tet-1026	2400	2800	1600
Tet-1028	80	2400	400
Tet-1030	300	1000	1600
Tet-1033	0	50	0
Tet-1045	300	2800	300
Tet-1048	4000	4000	4800
Tet-2006	200	400	200
Tet-2011	300	700	100
Tet-2012	50	700	50
Tet-2015	1200	1600	800
Tet-2022	0	600	20
Tet-2023	50	300	50
Tet-2025	400	1200	300
Tet-2026	600	1200	400
Tet-2028	0	100	20
Tet-2032	1200	2400	2400
Tet-2033	100	1200	150
Tet-2034	150	600	100
Tet-2037	0	80	0
Tet-2038	1600	1600	1200
Tet-2047	20	600	20
Tet-2048	150	300	50
Tet-2063	80	300	50
Tet-2064	200	1200	500
Tet-2079	150	300	100
Tet-2081	50	100	50
Tet-2087	50	400	80
Tet-2088	50	100	20
Tet-2090	50	800	150
Tet-2101	4800	4800	3200
Tet-2102	100	1400	150
Tet-2104	500	400	300
Tet-2110	0	100	20

## Sheet: cytokines
Code	Dip_IFNg_all	Dip_TNFa_all	Dip_IL2_all	Dip_IL4_all	Dip_IL10_all	Dip_IL17_all	Dip_IL21_all	Dip_TGFb_all	Dip_GMCSF_all	Tet_IFNg_all	Tet_TNFa_all	Tet_IL2_all	Tet_IL4_all	Tet_IL10_all	Tet_IL17_all	Tet_IL21_all	Tet_TGFb_all	Tet_GMCSF_all
Tet-1001	0	0	0.004	0.0926	0.0013	0.0034	0	0.012	0.0074	0	0.0375	0.003	0	0	0.0105	0	0	0.009
Tet-1003	0.0174	0.0923	0.0224	0	0.0016	0.0071	0	0	0.0108	0.0155	0.1058	0.0328	0.1037	0.0052	0.0136	0	0	0.0178
Tet-1005	0	0	0.0075	0.0382	0.0069	0.012	0.0073	0	0	0	0.0759	0.0564	0.0373	0.0177	0.0234	0	0.0197	0.0249
Tet-1006	0	0.0233	0.0316	0	0.0028	0	0	0.0249	0.0261	0.0125	0.2332	0.1575	0	0.0087	0	0.0002	0	0.0486
Tet-1008	0	0.0454	0	0.0082	0.0023	0.0057	0.0002	0	0.0029	0.0061	0.0964	0.0151	0.0307	0	0.0112	0.0024	0	0.0058
Tet-1010	0	0	0	0.0059	0.005	0	0.0008	0.0085	0	0	0	0	0.0232	0.0086	0.0078	0.0034	0.0041	0.0651
Tet-1013	0	0.033	0.0058	0	0	0.014	0.0029	0	0.0008	0	0.0452	0.0106	0.0125	0	0.0033	0	0.0019	0.0074
Tet-1017	0.0177	0.0276	0.0168	0	0.0008	0.0023	0.0011	0.0255	0.0046	0.0259	0.0663	0.0401	0.0303	0.0007	0.0047	0	0	0.0146
Tet-1026	0.0013	0.213	0.0216	0.0317	0.0047	0	0	0	0				0.0319	0.0467	0	0.0018	0.0309	0.023
Tet-1028	0.0197	0.062	0.0386	0.0254	0	0.0418	0	0	0.0114	0.0093	0.0571	0.0227	0.0419	0.0084	0.0057	0	0.0021	0.013
Tet-1030	0.0003	0.0433	0.015	0.067	0	0	0	0.0086	0.0076	0.0229	0.052	0.0214	0.086	0.0021	0.0038	0	0.0109	0.0087
Tet-1033	0	0.0008	0	0.0212	0.0045	0.0069	0	0	0.0059	0.0202	0.1195	0.0649	0	0	0	0	0	0.0182
Tet-1045	0.0204	0.0205	0.0114	0	0.0003	0	0	0.0041	0.0056	0.0198	0.1098	0.0272	0	0.0032	0	0.0005	0.0047	0.0084
Tet-1048	0.0009	0	0	0.0469	0.0026	0.005	0.0005	0	0.0005	0	0	0.0047	0.0374	0.0011	0.0136	0.0086	0	0.0146
Tet-2006	0	0	0.0039	0	0.0039	0	0	0.0098	0.0025	0.0036	0	0.0421	0	0.0208	0	0	0.0381	0.0125
Tet-2011	0	0	0.0192	0.0409	0.0051	0	0	0	0.0242	0.0007	0.1409	0.1453	0.0801	0.0066	0	0.0064	0	0.2555
Tet-2012	0.0038	0.0187	0.0055	0.0151	0.0015	0.0038	0.0028	0.0048	0.0026	0.0145	0.0967	0.0556	0.033	0	0.0049	0.0178	0	0.138
Tet-2015	0.0131	0.0769	0.0452	0.0113	0.0027	0.0106	0	0	0.0134	0.0216	0.1128	0.0719	0.0227	0.0023	0.0089	0.0032	0	0.0162
Tet-2022	0.0494	0.1204	0.0155	0.0318	0	0.0042	0.0008	0	0.0024	0.0411	0.0669	0.0217	0.0162	0	0.0103	0.0026	0	0.0044
Tet-2023	0.0015	0.0274	0	0.0331	0	0	0	0	0.0002	0.0028	0	0	0.0672	0	0	0	0	0
Tet-2025	0.0007	0.2024	0.0079	0	0.0488	0	0.0012	0.0226	0.0052	0	0.0613	0.0057	0	0.0063	0.028	0.0034	0.0174	0.0013
Tet-2026	0.0223	0.6056	0.0055	0	0.0566	0	0	0	0.015	0	0.1356	0.0331	0	0.0178	0	0	0.0134	0.0092
Tet-2028	0.0049	0.022	0.0173	0.0108	0	0	0.0024	0.0037	0	0.0168	0.0599	0.0355	0.0048	0.0033	0.016	0.0038	0	0.0165
Tet-2032	0	0	0.02	0	0	0.01	0	0.008	0.0026	0	0	0.0069	0	0	0.0041	0	0	0.0022
Tet-2033	0	0.0262	0.0063	0	0	0.0034	0.003	0.0056	0.0002	0.1741	0.4889	0.4114	0	0	0.0251	0.0064	0.0044	0.1984
Tet-2034	0	0.0449	0.0018	0.0005	0.0004	0.0047	0	0	0.0011	0.0059	0.0442	0.0015	0	0	0.0196	0.0013	0	0.0085
Tet-2037	0	0.0655	0	0	0	0.0261	0	0	0.0136	0.0075	0.1035	0.0266	0	0	0	0	0	0.0297
Tet-2038	0.0512	0.2465	0.1717	0.0607	0.0067	0.0373	0.0013	0	0.0105	0.0029	0.0282	0.0198	0.0755	0.0042	0.0047	0	0	0
Tet-2047	0	0.1146	0.0026	0	0.0034	0	0	0	0.0074	0	0.1197	0.0165	0	0	0	0	0.012	0.0229
Tet-2048	0	0.1293	0	1.1221	0	0.0012	0.0565	0	0	0	0.0989	0.0241	1.2425	0	0	0.0412	0	0.0116
Tet-2063	0	0.1117	0.0054	0	0.0015	0.0074	0.0093	0.0061	0.0009	0.0077	0.0931	0.0673	0	0.004	0.021	0.0035	0.0015	0.0422
Tet-2064	0	0.1511	0	0.0626	0	0	0	0.0037	0.0029	0	0.2127	0.0018	0.051	0	0	0	0.0118	0.0924
Tet-2079	0	0.0241	0.0084	0.0168	0	0	0	0	0.0034	0	0.0918	0.0553	0.0314	0	0	0.0011	0	0.0463
Tet-2081	0.0005	0.0539	0.0102	0	0	0.0058	0	0.0036	0	0	0.0561	0.0338	0.0215	0.0011	0.0028	0.0016	0.0103	0
Tet-2087	0	0.0246	0.003	0	0.0004	0	0	0.0151	0.0006	0.0067	0.0613	0.024	0.0134	0.0028	0.0011	0	0	0.0056
Tet-2088	0	0	0	0.0205	0.0006	0	0.0052	0.0141	0.0007	0.0077	0.052	0.0368	0.0312	0.02	0.0139	0.0039	0.0171	0.0194
Tet-2090	0.003	0	0	0.0192	0.0006	0.0019	0.0009	0.0149	0.0017	0.009	0.0476	0.0198	0.0125	0.0013	0.0011	0.0008	0.0019	0.0229
Tet-2101	0.0002	0.0116	0.0031	0.0522	0.0019	0.0057	0.0049	0.0046	0.002	0.0058	0.0744	0.0201	0.0459	0.0127	0.0081	0	0.0057	0.006
Tet-2102	0.0012	0.0227	0.0021	0	0.001	0	0	0	0	0.0155	0.0685	0.0445	0.0132	0.0016	0	0	0.0035	0.0237
Tet-2104	0.0076	0	0.0154	0.0035	0.0017	0.0092	0.0022	0	0.0011	0	0.0034	0.0445	0.0061	0	0.0268	0.0007	0	0.0238
Tet-2110	0	0.0073	0.0002	0.0425	0.0068	0.0157	0.0013	0	0	0.002	0.0171	0.0183	0.0354	0.0077	0.007	0.0012	0	0.0039
